# Supplementary material for: Genetic Predisposition for White Matter Hyperintensities and Risk of Mild Cognitive Impairment and Alzheimer’s Disease: Results from the HELIAD Study
Source: Curr Issues Mol Biol. 2024 Jan 22;46(1):934–47. doi: 10.3390/cimb46010060 (PMC10814944; doi:10.3390/cimb46010060)
Supplement: Supplementary file 1 [file cimb-46-00060-s001.zip]

Archive with 1 entries (1 files):
- cimb-2822326-supplementary.pdf
